# Supplementary material for: Coordinated inflammatory responses dictate Marburg virus control by reservoir bats
Source: Nat Commun. 2024 Feb 28;15:1826. doi: 10.1038/s41467-024-46226-7 (PMC10902335; doi:10.1038/s41467-024-46226-7)
Supplement: Supplementary file 4 — Source Data [file 41467_2024_46226_MOESM4_ESM.xlsx]

## Sheet: Fig. 1
Graph		1k		1s
Bat #	Cohort	Iba1 - % Positive Pixels (Liver)	CD3 - % Positive Pixels (Liver)	Iba1 - # Positive Pixels (Spleen)	CD3 - # Positive Pixels (Spleen)	CD79a - # Positive Pixels (Spleen)
Bat1	M6	0.0570686	0.00295529	12109112	4226895	4569765
Bat2	M6	0.0695122	0.005345	11444800	2214590	2552389
Bat3	M6	0.0513747	0.00316996	14999938	4354986	3829999
Bat4	M6	0.0697881	0.002998	19005930	7742845	3727546
Bat5	M6	0.0948057	0.00435056	15157705	5702479	1996783
Bat1	M12	0.0242921	0.1356	20062583	4023027	11958037
Bat2	M12	0.0410694	0.0199983	53670941	10683485	44280959
Bat3	M12	0.0270126	0.0067786	30656760	13057629	36444572
Bat4	M12	0.0683994	0.0127231	48205526	12526935	34807496
Bat1	Neg	0.00836147	0.0043539	7607445	2415391	4985926
Bat2	Neg	0.025222	0.0059316	27419074	6473986	9669425
Bat3	Neg	0.0557545	0.0027484	28280251	9088905	5994945
Bat4	Neg	0.00760489	0.00247326	14003314	3873781	7755698
Bat5	Neg	0.0198743	0.00261437	20724392	3572908	4608730

## Sheet: Fig. 2
2a
Cohort	Bat #	WBC 10^9/l	Ave WBC	SD WBC
Dex d4	Bat1	10.02	11.57	1.69778			Ave	SD
	Bat2	13.36				Neg	26.952	8.83312
	Bat3	12.67				Dex (d4)	11.57	1.69778
	Bat4	9.07				Dex (Term)	10.2363	2.41959
	Bat5	12.73
Neg d4	Bat1	40.86	30.672	8.97204
	Bat2	40.05	26.952	8.83312
	Bat3	23.35
	Bat4	30.96
	Bat5	18.14
Dex d8	Bat1a	11.95	10.2363	2.41959
	Bat1b	9.18
	Bat2a	5.87
	Bat2b	11.64
	Bat3	10.12
	Bat4a	14.67
	Bat4b	9.07
	Bat5	9.39
Neg d8	Bat1	25.03	23.232	6.91908
	Bat2	34.92
	Bat3	14.04
	Bat4	22.79
	Bat5	19.38
2b
Neg					Dex
Bat1	Bat2	Bat3	Bat4	Bat5	Bat1	Bat2	Bat3	Bat4	Bat5
70.9	88.3	60.3	84.2	75.5	50.9	34	29.6	45.6	67.7
Viability (%)
2c, 2d
	Neg					Dex
	Bat1	Bat2	Bat3	Bat4	Bat5	Bat1	Bat2	Bat3	Bat4	Bat5
CD11b+	50900000	88100000	69100000	66900000	66200000	39900000	62500000	41400000	42200000	52600000
CD14+	25293114	31049576	23570000	37590962	27026559	18105425	23079846	27668988	7823473	26497948
B cell (CD19+)	71101754	86641331	120000000	165000000	111000000	35135660	46002865	62536411	44831138	58111974
CD19- Ly	73100000	117000000	191000000	178000000	208000000	66000000	90200000	63900000	72300000	101000000
Viable cells/total spleen
2e
Cohort	Bat #	ALT	AST	ALP	GGT
Dex	Bat1	N/A	N/A	N/A	N/A
	Bat2	90	108	355	47
	Bat3	186	168	262	57
	Bat4	N/A	N/A	N/A	N/A
	Bat5	91	124	252	41
Neg	Bat1	118	171	306	74
	Bat2	82	131	489	18
	Bat3	84	128	321	13
	Bat4	59	99	261	29
	Bat5	58	63	257	18
		ALT	AST	ALP	GGT
Ave	Neg	80.2	118.4	326.8	30.4
	Dex	122.333	133.333	289.667	48.3333
SD	Neg	21.8577	35.9533	84.8255	22.4196
	Dex	45.021	25.3684	46.3777	6.59966
Graph		2g		2h		2i		2k
Bat #	Cohort	CD79a - # Positive Pixels (Spleen)	CD79a - # Positive Pixels (Axillary lymph node)	CD3 - # Positive Pixels (Spleen)	CD3 - # Positive Pixels (Axillary lymph node)	Iba1 - # Positive Pixels (Spleen)	Iba1 - # Positive Pixels (Axillary lymph node)	Iba1 - % Positive Pixels (Liver)	CD3 - % Positive Pixels (Liver)
Bat1	Dex	2437540	621923	3128234	1622488	5618432	1017791	0.0142068	0.001512
Bat2	Dex	1627251	1171735	2042244	1284179	9510728	2705836	0.0159091	0.002402
Bat3	Dex	2715992	3733140	1646774	3385322	14457439	7405253	0.029086	0.000719714
Bat4	Dex	4326203	1347214	1772182	1121077	10082488	No tissue available	0.00452779	0.00191636
Bat5	Dex	2543748	3155099	3291718	5376555	19757894	5318871	0.00621036	0.00260984
Bat1	Neg	4985926	2122551	2415391	3725236	7607445	1209044	0.00836147	0.0043539
Bat2	Neg	9669425	3156513	6473986	9467556	27419074	5906417	0.025222	0.0059316
Bat3	Neg	5994945	8556774	9088905	15978707	28280251	15843249	0.0557545	0.0027484
Bat4	Neg	7755698	6624887	3873781	9478562	14003314	6078766	0.00760489	0.00247326
Bat5	Neg	4608730	5459233	3572908	14948057	20724392	7338013	0.0198743	0.00261437

## Sheet: Fig. 3
3b
Cohort	Bat #	WBC 10^9/l	Ave WBC	SD WBC
DM6 0DPI	Bat1	20.53	20.128	5.91721			0DPI	0/4/6/9/12DPI	4/9DPI	6/12DPI
	Bat2	14.64				M6		16.7481			Ave
	Bat3	14.32				DM6		20.128	10.79	9.622
	Bat4	30.66				M12		22.1687
	Bat5	20.49				DM12	22.646	10.4	7.845	6.7875
M6 0DPI	Bat1	13.73	17.492	4.30783		D6M12	22.2025	20.25	16.5625	15.0025
	Bat2	17.08	16.7481	4.11917
	Bat3	25.26									SD
	Bat4	18.11				M6		4.11917
	Bat5	13.28				DM6		5.91721	5.73084	2.6581
DM6 4DPI	Bat1	9.74	10.79	5.73084		M12		6.59188
	Bat2	3.04				DM12	6.00079	3.87814	3.03142	2.4326
	Bat3	8.51				D6M12	2.26187	5.01871	2.05685	2.64279
	Bat4	12.06
	Bat5	20.6
M6 4DPI	Bat1	12.7	17.282	3.1573
	Bat2	16.25
	Bat3	21.51
	Bat4	15.86
	Bat5	20.09
DM6 6DPI	Bat1	11.75	9.622	2.6581
	Bat2	6.31
	Bat3	7.78
	Bat4	13.57
	Bat5	8.7
M6 6DPI	Bat1	13.93	15.6833	4.43201
	Bat2a	9.9
	Bat2b	10.78
	Bat3	21.78
	Bat4	18.81
	Bat5	18.9
M12 0DPI	Bat1	36.53	28.16	4.94388
	Bat2	25.44	22.1687	6.59188
	Bat3	23.86
	Bat4	26.81
DM12 0DPI	Bat1	19.26	22.646	6.00079
	Bat2	28.53
	Bat3	24.34
	Bat4	28.37
	Bat5	12.73
D6M12 0DPI	Bat1	20.07	22.2025	2.26187
	Bat2	20.68
	Bat3	25.89
	Bat4	22.17
M12 6DPI	Bat1	10	15.5	3.3541
	Bat2	16
	Bat3	19
	Bat4	17
DM12 6DPI	Bat1	7	10.4	3.87814
	Bat2	11
	Bat3	11
	Bat4	17
	Bat5	6
D6M12 6DPI	Bat1	19	20.25	5.01871
	Bat2	14
	Bat3	20
	Bat4	28
M12 9DPI	Bat1	26.05	26.1175	4.11333
	Bat2	20.41
	Bat3	25.97
	Bat4	32.04
DM12 9DPI	Bat1	8.66	7.845	3.03142
	Bat2	11.79
	Bat3	N/A
	Bat4	7.61
	Bat5	3.32
D6M12 9DPI	Bat1	15.61	16.5625	2.05685
	Bat2	14.86
	Bat3	15.7
	Bat4	20.08
M12 12DPI	Bat1	18.33	17.8067	0.376504
	Bat2	17.63
	Bat3	17.46
	Bat4	N/A
DM12 12DPI	Bat1	7.16	6.7875	2.4326
	Bat2	6.17
	Bat3	N/A
	Bat4	10.31
	Bat5	3.51
D6M12 12DPI	Bat1	14.12	15.0025	2.64279
	Bat2	11.12
	Bat3	16.78
	Bat4	17.99
3c
	M6					DM6					M12				DM12					D6M12
	M6(Bat1)	M6(2)	M6(3)	M6(4)	M6(5)	DM6(1)	DM6(2)	DM6(3)	DM6(4)	DM6(5)	M12(1)	M12(2)	M12(3)	M12(4)	DM12(1)	DM12(2)	DM12(3)	DM12(4)	DM12(5)	D6M12(1)	D6M12(2)	D6M12(3)	D6M12(4)
Spleen	30200.2	10066.7	8400.04	33266.8	2566.68	217334	58400.3	131334	658003	184001	1051.8	564.5	16.5	393.8	403.7	741.2	708853	203410	237210	71.2	10.5	19.2	2.8
ALN	4580.02	1066.67	1486.67	26600.1	17533.4	70667	12066.7	12800.1	31600.2	8533.38	199.2	654.7	860.2	376.6	1606.9	2372.6	84860.9	26761.2	31139.9	194.2	327.9	101.2	134.6
Liver	44266.9	21133.4	23000.1	68000.3	16600.1	495336	509336	492002	4100021	1000005	4.5	23.9	1.8	0.2	45.9	6.3	3.80375e+06	101808	3.94386e+06	3.6	1.6	2.7
Kidney	508.669	236.668	61.5336	833.337	262.668	42466.9	160001	59267	21466.8	44866.9		34.3		65.7	112.6	506.4	2485.9	25177	121599	5		38.5	1
Heart	132.001	4.14002	10.5334	36.4002	10.4001	1980.01	2246.68	2346.68	2666.68	3320.02				0.4	39.1	3	71.8	352.9	13286	0.9			49.4
Lung	78.6671	25.2668	254.001	14866.7	14.1334	2673.35	1606.67	1900.01	6120.03	5273.36					4.7	6.2	3696.7	286	2244.5		47.2	2.6	0.1
Sm. Intest.	806.671	83.3337	116.667	6800.03	72.667	150667	102000	14133.4	203334	71333.7		60.4		33.8	320.7	125.7	507381	6782	186016	24.5
Colon	740.004	196.668	210.668	1046.67	234.001	29533.5	54600.3	154667	161334	122667		141.5		48.6	329.7	1171.6	2609943	13525.1	190959	0.1	31
Repro	4786.69	8933.38	30.6001	913.338	893.338	55933.6	73333.7	49400.2	102667	60467		33.3			5094.7	34	527428	8347.3	809829	203.7		3.2	413.9
Skin	229334	35333.5	122001	140667	20866.8	211334	25.4668	0.66667	87333.8	14266.7	206.7	946.7	42.9	48.1	1087.8	81.9	2458.4	1094.1	4421.7	1587.4	12.2	42.6	121.6
Eye	44.7336	14.8667	7.73337	468.669	2326.68	335.335	1033.34	986.672	2866.68	706.67					51.2	1.1	6083.9	7294.7	4299.1
TCID50 eq/100mg
3d
M6					DM6
Bat1	Bat2	Bat3	Bat4	Bat5	DM6(1)	DM6(2)	DM6(3)	DM6(4)	DM6(5)
0.32	1.38	4.19	2.69	0.88	12.42	20.06	47.98	20.29	27.17
TCID50 eq/106 cells
3e
Time point (DPI)	M6					DM6					M12				DM12					D6M12
	M6(Bat1)	M6(2)	M6(3)	M6(4)	M6(5)	DM6(1)	DM6(2)	DM6(3)	DM6(4)	DM6(5)	M12(1)	M12(2)	M12(3)	M12(4)	DM12(1)	DM12(2)	DM12(3)	DM12(4)	DM12(5)	D6M12(1)	D6M12(2)	D6M12(3)	D6M12(4)
1							38.45
2	38.13	39.49	35.88				34.4	36.4	33.7		36.4				38.5		34.9	35.2	35.7
3	39.06	36.03	34.24	40	40	38.68	33.25	34.22	36.83	34.97	35.2	32.3	35.9	32.7	31.9	34.9	34.1	29.4	32.4	38.4	39.6	36.5
4	34.93	32.89	31.86	35.26	34.99	30.58	31.17	30.74	32.57	32.03	30.3	29.8	32.6	31.3	29.3	29.2	25.8	25.2	26.1
5	33.11	31.7	32	33.61	33.55	29.24	28.79	29.06	28.28	29.94	28.8	28.1	32	29.5	27.1	28.5	25	25.7	25.1	31.8	32	30.6	33.8
6	33.8	30.18	33.2	35.74	33.87	27.33	27.13	25.89	27.87	28.6	28.7	28.5	31.8	30.1	26.3	27.9	22.7	23.5	23.8	31.5	32.6	30.1	32.1
7											33.4	30.4		32.3	25.5	28.7	19.2	24.8	23.4	31.4	35.8	32.9	33.6
8												33.97		38.1	33.04		20.96	31.02	21.84
9											39.3			35.2	33.4	39.6	18.4	26.4	23.7	37.4		38.8	38.5
10											34.1			34.5	34.9	34.7	19.9	26.7	21.7	37.3
11											36.2			32.8	34.1	31.9	22.7	27.9	22.2
12															36			28	22.8
Raw CT
3f
Time point (DPI)	M12				DM12					D6M12
	M12(Bat1)	M12(2)	M12(3)	M12(4)	DM12(1)	DM12(2)	DM12(3)	DM12(4)	DM12(5)	D6M12(1)	D6M12(2)	D6M12(3)	D6M12(4)
1
2
3							0.012808
4		0.048374
5		0.041373						0.061158
6	0.077321	10.6416	10.6416	0.638098	0.168956	0.590119	15.7306	0.466763	4.16518
7	3.99627	33.9302	32.0885	10.0961	5.58205	5.69311	313.102	42.1484	65.0098	241.252	0.877431	0.199102
8		32.4655		8.80098	494.807	78.5011	106.375	571.663	944.696	23.6721	2.23265
9	0.487463	2.97396		338.555	1017.16	21.8041	2343.13	91.8163	1338.6	3.75717	0.166619	1.95089	0.165263
10	0.103486	4.31168	0.017315	52.4043	174.627	17.8524	9618.61	216.034	2689.78	5.70423	0.045317	0.125076	0.157619
11	0.063664	8.84036	0.028586	41.8431	227.785	5.85783	6722.71	299.359	6221.1	0.603385
12	0.002482	0.488403	0.035335	10.5917	66.6628	0.726416	21561	151.694	1263.73	0.21747		0.072749	0.021758
TCID50 eq/mL
3g
Time point (DPI)	M12				DM12					D6M12
	M12(Bat1)	M12(2)	M12(3)	M12(4)	DM12(1)	DM12(2)	DM12(3)	DM12(4)	DM12(5)	D6M12(1)	D6M12(2)	D6M12(3)	D6M12(4)
1
2
3
4									0.168956
5		0.014976			0.144504
6		0.044737			0.12359		2.06112		0.048374
7		0.350126			10.1966		3.94586		127.304
8					50.4054		399.738	63.7069	275.438
9		0.175935			84.0498		30.0482	5.01663	221.668
10				0.052816	25.4389		82.9935	84.8413	675.52
11					1.91995	0.034673	10.4469	17.6555	98.5801
12	0.036002		0.087026		0.108619	0.001784	144.726	0.29581	131.194	1.58266	0.096487	1.66482	0.237482
TCID50 eq/mL

## Sheet: Fig. 4
Graph		4b	4i		4j
Bat #	Cohort	# Liver foci per mm2 liver	Iba1 - % Positive Pixels (Liver)	CD3 - % Positive Pixels (Liver)	Iba1 - # Positive Pixels (Spleen)	CD3 - # Positive Pixels (Spleen)	CD79a - # Positive Pixels (Spleen)
Bat1	DM12	n/a	0.0373401	0.081	62229979	19376953	29359953
Bat2	DM12	n/a	0.0353	0.0075343	45477740	9269106	27452251
Bat3	DM12	n/a	0.05612	0.2075	10378162	5021082	8104959
Bat4	DM12	n/a	0.212235	1.7927	38823946	17743540	30874257
Bat5	DM12	n/a	0.219872	0.0489526	70445384	12265313	14763748
Bat1	DM6	4.05165	0.0585974	0.00321248	4304448	1368177	630012
Bat2	DM6	14.796	0.0715466	0.00265898	15620784	3656075	3000139
Bat3	DM6	12.245	0.0845252	0.0039576	18420885	2765623	2243144
Bat4	DM6	5.28849	0.0338016	0.00568539	13027012	2046893	1995791
Bat5	DM6	5.35474	0.0406545	0.0053095	17366306	5785362	1802253
Bat1	M12	n/a	0.0242921	0.1356	20062583	4023027	11958037
Bat2	M12	n/a	0.0410694	0.0199983	53670941	10683485	44280959
Bat3	M12	n/a	0.0270126	0.0067786	30656760	13057629	36444572
Bat4	M12	n/a	0.0683994	0.0127231	48205526	12526935	34807496
Bat1	M6	1.7512	0.0570686	0.00295529	12109112	4226895	4569765
Bat2	M6	1.38141	0.0695122	0.005345	11444800	2214590	2552389
Bat3	M6	2.24386	0.0513747	0.00316996	14999938	4354986	3829999
Bat4	M6	0.660388	0.0697881	0.002998	19005930	7742845	3727546
Bat5	M6	2.06217	0.0948057	0.00435056	15157705	5702479	1996783
Bat1	Dex	n/a	0.0142068	0.001512	5618432	3128234	2437540
Bat2	Dex	n/a	0.0159091	0.002402	9510728	2042244	1627251
Bat3	Dex	n/a	0.029086	0.000719714	14457439	1646774	2715992
Bat4	Dex	n/a	0.00452779	0.00191636	10082488	1772182	4326203
Bat5	Dex	n/a	0.00621036	0.00260984	19757894	3291718	2543748
Bat1	Neg	n/a	0.00836147	0.0043539	7607445	2415391	4985926
Bat2	Neg	n/a	0.025222	0.0059316	27419074	6473986	9669425
Bat3	Neg	n/a	0.0557545	0.0027484	28280251	9088905	5994945
Bat4	Neg	n/a	0.00760489	0.00247326	14003314	3873781	7755698
Bat5	Neg	n/a	0.0198743	0.00261437	20724392	3572908	4608730

## Sheet: Fig. 5
Graph		5a			5b
Bat #	Cohort	TNF % Positive pixels	IL10 % Positive pixels	IL6 % Positive pixels	TNF % Positive pixels	IL10 % Positive pixels	IL6 % Positive pixels
Bat1	DM12	0.1516	0.0564	0	0.025	0.0099	0
Bat2	DM12	0.7992	0.0359	0.0036	0.021	0.0076	0
Bat3	DM12	0.0522	0.171	0.0192	0.0243	0.1398	0.0333
Bat4	DM12	0.2079	0.1055	0	0.032	0.0774	0
Bat5	DM12	0.0429	0.2999	0.011	0.0364	0.1239	0.007
Bat1	DM6	0.03749	0.012	0	0.0025	0.0145	0
Bat2	DM6	No tissue available	No tissue available	No tissue available	0.0125	0.0087	0.0006
Bat3	DM6	0.3215	0.1395	0.1936	0.0561	0.0328	0.0015
Bat4	DM6	No tissue available	No tissue available	No tissue available	No tissue available	No tissue available	No tissue available
Bat5	DM6	No tissue available	No tissue available	No tissue available	No tissue available	No tissue available	No tissue available
Bat1	M12	1.5227	0.1082	0	0.0168	0.002	0
Bat2	M12	0.643	0.1076	0	0.0116	0.0044	0
Bat3	M12	0.4422	0.2407	0	0.0196	0.0349	0.002
Bat4	M12	0.6896	0.2237	0	0.0112	0.0079	0
Bat1	M6	0.6753	0.3044	0.0136	0.028	0.0069	0.0013
Bat2	M6	0.0094	0.0346	0	0.0273	0.0067	0.001
Bat3	M6	No tissue available	No tissue available	No tissue available	0.0171	0.0112	0
Bat4	M6	0.0047	0.004	0.0055	0.0011	0.025	0
Bat5	M6	No tissue available	No tissue available	No tissue available	No tissue available	No tissue available	No tissue available
Bat1	Dex	0.0043	0.028	0	0.009	0.0016	0.0019
Bat2	Dex	0.0444	0.004	0	0.0002	0.0039	0
Bat3	Dex	0.0145	0.0098	0	0.0023	0.0015	0
Bat4	Dex	0.0107	0.0109	0	0.0024	0	0
Bat5	Dex	0.0478	0.0036	0	0.0011	0.0007	0
Bat1	Neg	0.3665	0.0319	0.0105	0.0031	0	0
Bat2	Neg	No tissue available	No tissue available	No tissue available	No tissue available	No tissue available	No tissue available
Bat3	Neg	0.0163	0.0027	0.0073	0.0025	0	0.0036
Bat4	Neg	0.1095	0.0084	0	0.0038	0	0.0013
Bat5	Neg	0.4234	0.02	0.0103	0.0049	0	0
